# Supplementary material for: Diagnosis of Indian Big Four and monocled Cobra snakebites in envenomed plasma using smartphone-based digital imaging colourimetry method
Source: PLoS Negl Trop Dis. 2025 Mar 14;19(3):e0012913. doi: 10.1371/journal.pntd.0012913 (PMC11936222; doi:10.1371/journal.pntd.0012913)
Supplement: S1 Data — (TXT) [file pntd.0012913.s013.txt]

CLUSTAL O(1.2.4) multiple sequence alignment


peptide                 PIDALDRCCYVHDNCYGGGRR------------------TIICYGAAGTCARIVCDCDRT	42
pir|PSNJ3K|:36-102      PVDDLDRCCQVHDNCYDEAEKISGCWPYFKTYSYESCQGTLTCKGGNNACAAAVCDCDRL	60
                        *:* ***** ******. ..:                  *: * *. .:**  ****** 

peptide                 AALCFGD	49
pir|PSNJ3K|:36-102      AAICFAG	67
                        **:**..

CLUSTAL O(1.2.4) multiple sequence alignment


peptide                 PVDDLDRCCQVHDG------------------------------GGGNACAASVCDCDRL	30
pir|PSNJ3K|:36-102      PVDDLDRCCQVHDNCYDEAEKISGCWPYFKTYSYESCQGTLTCKGGNNACAAAVCDCDRL	60
                        *************.                              **.*****:*******

peptide                 AAICFAG	37
pir|PSNJ3K|:36-102      AAICFAG	67
                        *******
