# Supplementary material for: Diagnosis of Indian Big Four and monocled Cobra snakebites in envenomed plasma using smartphone-based digital imaging colourimetry method
Source: PLoS Negl Trop Dis. 2025 Mar 14;19(3):e0012913. doi: 10.1371/journal.pntd.0012913 (PMC11936222; doi:10.1371/journal.pntd.0012913)
Supplement: S2 Data — (XLSX) [file pntd.0012913.s014.xlsx]

## Sheet:  data
		Data for Fig 1
		Densitometry analyses of the band intensities of NnV, NkV, KV, RvV and EcV detected by FPAb
		Venom samples	Band intensities 1	Band intensities 2	Band intensities 3	Average	Std Dev
		NnV	1.82459e+06	1.69406e+06	1.72943e+06	1.74936e+06	67512.5
		NkV	1.75773e+06	1813497	2.37686e+06	1.9827e+06	342491
		KV	2.27621e+06	2.18237e+06	2.92731e+06	2.46197e+06	405722
		RvV	743233	556347	640192	646591	93607.3
		EcV	786291	678528	850517	771779	86908.3
		Densitometry analyses of the band intensities of NnV, NkV, KV, RvV and EcV detected by Commercial PAV
		Venom samples	Band intensities 1	Band intensities 2	Band intensities 3	Average	Std Dev
		NnV	386997	319901	270194	325697	58616.9
		NkV	164733	134379	102297	133803	31222.1
		KV	329989	394472	256215	326892	69180.6
		RvV	217614	327230	257515	267453	55479.4
		EcV	290098	389708	300062	326622	54860.4
