# Supplementary material for: Diagnosis of Indian Big Four and monocled Cobra snakebites in envenomed plasma using smartphone-based digital imaging colourimetry method
Source: PLoS Negl Trop Dis. 2025 Mar 14;19(3):e0012913. doi: 10.1371/journal.pntd.0012913 (PMC11936222; doi:10.1371/journal.pntd.0012913)
Supplement: S3 Data — (XLSX) [file pntd.0012913.s015.xlsx]

## Sheet: data1
		Data for Fig 2
		Dot intensities of immune-recognition by FPAb
		Venoms	Dot intensity 1	Dot intensity 2	Dot intensity 3	Average	Std Dev
		NnV	388736	385218	344220	372725	24748.4
		KV	369109	398927	361927	376654	19620.1
		NkV	339566	320222	354938	338242	17395.8
		RvV	368398	367910	388322	374877	11646.6
		EcV	354295	339395	370999	354896	15810.6
		Dot intensities of immune-recognition by commercial PAV
		Venoms	Dot intensity 1	Dot intensity 2	Dot intensity 3	Average	Std Dev
		NnV	62782	68888	59352	63674	4830.17
		KV	48394	57941	45776	50703.7	6402.95
		NkV	39581	47632	31037	39416.7	8298.72
		RvV	67873	67842	56444	64053	6589.61
		EcV	58763	68138	72413	66438	6981.99
