# Supplementary material for: Diagnosis of Indian Big Four and monocled Cobra snakebites in envenomed plasma using smartphone-based digital imaging colourimetry method
Source: PLoS Negl Trop Dis. 2025 Mar 14;19(3):e0012913. doi: 10.1371/journal.pntd.0012913 (PMC11936222; doi:10.1371/journal.pntd.0012913)
Supplement: S4 Data — (XLSX) [file pntd.0012913.s016.xlsx]

## Sheet: NnV
	Data for Fig 3
		NnV (10 μg/mL) incubated with different concentrations of FPAb/commercial PAV (10 to 1280 μg/mL)
	Samples	Fluorescence intensity	λmax	δλmax				Samples	Fluorescence intensity	λmax	δλmax
	Blank	2.8486	-0.0014	0				Blank	2.8486	-0.0014	0
	Blank (with NnV)	4.376	1.526	-0.004				Blank (with NnV)	4.472	1.622	0.002
	NnV:FPAb (1:1)	5.692	2.842	1.312				NnV:Commercial PAV (1:1)	5.554	2.704	1.084
	NnV:FPAb (1:2)	8.61	5.76	4.23				NnV:Commercial PAV (1:2)	7.454	4.604	2.984
	NnV:FPAb (1:4)	12.912	10.062	8.532				NnV:Commercial PAV (1:4)	9.482	6.632	5.012
	NnV:FPAb (1:8)	19.642	16.792	15.262				NnV:Commercial PAV (1:8)	14.86	12.01	10.39
	NnV:FPAb (1:16)	26.272	23.422	21.892				NnV:Commercial PAV (1:16)	24.98	22.13	20.51
	NnV:FPAb (1:32)	30.074	27.224	25.694				NnV:Commercial PAV (1:32)	37.27	34.42	32.8
	NnV:FPAb (1:64)	33.168	30.318	28.788				NnV:Commercial PAV (1:64)	48.7	45.85	44.23
	NnV:FPAb (1:128)	38.0122	35.1622	33.6322				NnV:Commercial PAV (1:128)	54.95	52.1	50.48

## Sheet: KV
		KV (10 μg/mL) incubated with different concentrations of FPAb/commercial PAV (10 to 1280 μg/mL)
	Samples	Fluorescence intensity	λmax	δλmax					Samples	Fluorescence intensity	λmax	δλmax
	Blank	2.848	-0.002						Blank	2.8486	-0.0014
	Blank (with KV)	4.632	1.782	0.002					Blank (with KV)	3.827	0.977	-0.003
	KV:FPAb (1:1)	5.826	2.976	1.196					KV:Commercial PAV (1:1)	5.108	2.258	1.278
	KV:FPAb (1:2)	8.552	5.702	3.922					KV:Commercial PAV (1:2)	6.728	3.878	2.898
	KV:FPAb (1:4)	12.974	10.124	8.344					KV:Commercial PAV (1:4)	9.39	6.54	5.56
	KV:FPAb (1:8)	20.912	18.062	16.282					KV:Commercial PAV (1:8)	14.96	12.11	11.13
	KV:FPAb (1:16)	34.344	31.494	29.714					KV:Commercial PAV (1:16)	23.57	20.72	19.74
	KV:FPAb (1:32)	37.052	34.202	32.422					KV:Commercial PAV (1:32)	37.48	34.63	33.65
	KV:FPAb (1:64)	41.056	38.206	36.426					KV:Commercial PAV (1:64)	48.76	45.91	44.93
	KV:FPAb (1:128)	44.938	42.088	40.308					KV:Commercial PAV (1:128)	55.84	52.99	52.01

## Sheet: NkV
		NkV (10 μg/mL) incubated with different concentrations of FPAb/commercial PAV (10 to 1280 μg/mL)
	Samples	Fluorescence intensity	λmax	δλmax					Samples	Fluorescence intensity	λmax	δλmax
	Blank	2.8486	-0.0014						Blank	2.848	-0.002
	Blank (with NkV)	3.878	1.028	-0.002					Blank (with NkV)	4.611	1.761	0.001
	NkV:FPAb (1:1)	5.7514	2.9014	1.8714					NkV:Commercial PAV (1:1)	6.927	4.077	2.317
	NkV:FPAb (1:2)	8.512	5.662	4.632					NkV:Commercial PAV (1:2)	8.716	5.866	4.106
	NkV:FPAb (1:4)	12.068	9.218	8.188					NkV:Commercial PAV (1:4)	10.68	7.83	6.07
	NkV:FPAb (1:8)	19.352	16.502	15.472					NkV:Commercial PAV (1:8)	16.34	13.49	11.73
	NkV:FPAb (1:16)	31.37	28.52	27.49					NkV:Commercial PAV (1:16)	27.4	24.55	22.79
	NkV:FPAb (1:32)	34.058	31.208	30.178					NkV:Commercial PAV (1:32)	38.55	35.7	33.94
	NkV:FPAb (1:64)	37.538	34.688	33.658					NkV:Commercial PAV (1:64)	48.6	45.75	43.99
	NkV:FPAb (1:128)	41.238	38.388	37.358					NkV:Commercial PAV (1:128)	54.86	52.01	50.25

## Sheet: RvV
	RvV (10 μg/mL) incubated with different concentrations of FPAb/commercial PAV (10 to 1280 μg/mL)
	Samples	Fluorescence intensity	λmax	δλmax					Samples	Fluorescence intensity	λmax	δλmax
	Blank	2.8486	-0.0014						Blank	2.8486	-0.0014
	Blank (with RvV)	3.7128	0.8628	0.0028					Blank (with RvV)	3.769	0.919	-0.001
	RvV:FPAb (1:1)	5.3532	2.5032	1.6432					RvV:Commercial PAV (1:1)	5.912	3.062	2.142
	RvV:FPAb (1:2)	7.5952	4.7452	3.8852					RvV:Commercial PAV (1:2)	7.518	4.668	3.748
	RvV:FPAb (1:4)	10.658	7.808	6.948					RvV:Commercial PAV (1:4)	10.13	7.28	6.36
	RvV:FPAb (1:8)	16.7426	13.8926	13.0326					RvV:Commercial PAV (1:8)	15.17	12.32	11.4
	RvV:FPAb (1:16)	30.148	27.298	26.438					RvV:Commercial PAV (1:16)	23.95	21.1	20.18
	RvV:FPAb (1:32)	32.0594	29.2094	28.3494					RvV:Commercial PAV (1:32)	38.09	35.24	34.32
	RvV:FPAb (1:64)	36.7606	33.9106	33.0506					RvV:Commercial PAV (1:64)	48.58	45.73	44.81
	RvV:FPAb (1:128)	40.279	37.429	36.569					RvV:Commercial PAV (1:128)	55.39	52.54	51.62

## Sheet: EcV
	EcV (10 μg/mL) incubated with different concentrations of FPAb/commercial PAV (10 to 1280 μg/mL)
	Samples	Fluorescence intensity	λmax	δλmax					Samples	Fluorescence intensity	λmax	δλmax
	Blank	2.8486	-0.0014						Blank	2.8486	-0.0014
	Blank (with EcV)	4.6348	1.7848	0.0048					Blank (with EcV)	4.459	1.609	-0.001
	EcV:FPAb (1:1)	6.3822	3.5322	1.7522					EcV:Commercial PAV (1:1)	6.927	4.077	2.467
	EcV:FPAb (1:2)	8.3248	5.4748	3.6948					EcV:Commercial PAV (1:2)	8.716	5.866	4.256
	EcV:FPAb (1:4)	11.7786	8.9286	7.1486					EcV:Commercial PAV (1:4)	10.68	7.83	6.22
	EcV:FPAb (1:8)	18.6414	15.7914	14.0114					EcV:Commercial PAV (1:8)	16.34	13.49	11.88
	EcV:FPAb (1:16)	31.589	28.739	26.959					EcV:Commercial PAV (1:16)	27.4	24.55	22.94
	EcV:FPAb (1:32)	34.059	31.209	29.429					EcV:Commercial PAV (1:32)	38.55	35.7	34.09
	EcV:FPAb (1:64)	38.559	35.709	33.929					EcV:Commercial PAV (1:64)	48.6	45.75	44.14
	EcV:FPAb (1:128)	42.5724	39.7224	37.9424					EcV:Commercial PAV (1:128)	54.86	52.01	50.4
