# Supplementary material for: Diagnosis of Indian Big Four and monocled Cobra snakebites in envenomed plasma using smartphone-based digital imaging colourimetry method
Source: PLoS Negl Trop Dis. 2025 Mar 14;19(3):e0012913. doi: 10.1371/journal.pntd.0012913 (PMC11936222; doi:10.1371/journal.pntd.0012913)
Supplement: S5 Data — (XLSX) [file pntd.0012913.s017.xlsx]

## Sheet: NnV-treated plasma
	Data for Fig 4
	Dot intensities of the immune-recognition of NnV-envenomed rats' plasma by FPAb
	Plasma collection times	Control Plasma dot intensity 1	Control Plasma dot intensity 2	Control Plasma dot intensity 3	Average	Std Dev	NnV-treated Plasma dot intensity 1	NnV-treated Plasma dot intensity 2	NnV-treated Plasma dot intensity 3	Average	Std Dev
	60 min	40700	8557	40844	30033.7	18599.5	340487	347822	300567	329625	25431.1
	120 min	36514	43828	34025	38122.3	5095.56	311089	343231	333400	329240	16469.9
	240 min	36906	37535	26418	33619.7	6244.75	310259	303231	316002	309831	6396.27
	Dot intensities of the immune-recognition of NnV-envenomed rats' plasma by commercial PAV
	Plasma collection times	Control Plasma dot intensity 1	Control Plasma dot intensity 2	Control Plasma dot intensity 3	Average	Std Dev	NnV-treated Plasma dot intensity 1	NnV-treated Plasma dot intensity 2	NnV-treated Plasma dot intensity 3	Average	Std Dev
	60 min	20453	17772	27457	21894	5000.72	11113	6217	9950	9093.33	2557.95
	120 min	25980	17655	27975	23870	5474	29312	27252	29924	28829.3	1399.86
	240 min	22508	23713	18999	21740	2449.04	19559	19311	25573	21481	3545.94

## Sheet: KV-treated plasma
Dot intensities of the immune-recognition of KV-envenomed rats' plasma by FPAb
Plasma collection times	Control Plasma dot intensity 1	Control Plasma dot intensity 2	Control Plasma dot intensity 3	Average	Std Dev	KV-treated Plasma dot intensity 1	KV-treated Plasma dot intensity 2	KV-treated Plasma dot intensity 3	Average	Std Dev
60 min	40700	8557	40844	30033.7	18599.5	354130	388188	351832	364717	20359.2
120 min	36514	43828	34025	38122.3	5095.56	372166	383624	373818	376536	6193.71
240 min	36906	37535	26418	33619.7	6244.75	260611	231516	195938	229355	32390.6
Dot intensities of the immune-recognition of KV-envenomed rats' plasma by commercial PAV
Plasma collection times	Control Plasma dot intensity 1	Control Plasma dot intensity 2	Control Plasma dot intensity 3	Average	Std Dev	KV-treated Plasma dot intensity 1	KV-treated Plasma dot intensity 2	KV-treated Plasma dot intensity 3	Average	Std Dev
60 min	26861	22136	20919	23305.3	3138.84	45716	34288	27961	35988.3	8998.8
120 min	25452	24792	25998	25414	603.897	13341	11872	10472	11895	1434.64
240 min	23434	18499	18391	20108	2880.91	15559	10082	14271	13304	2863.69

## Sheet: NkV-treated plasma
Dot intensities of the immune-recognition of NkV-envenomed rats' plasma by FPAb
Plasma collection times	Control Plasma dot intensity 1	Control Plasma dot intensity 2	Control Plasma dot intensity 3	Average	Std Dev	NkV-treated Plasma dot intensity 1	NkV-treated Plasma dot intensity 2	NkV-treated Plasma dot intensity 3	Average	Std Dev
60 min	40701	8354	39844	29633	18433.1	302906	288738	278502	290049	12254.7
120 min	35514	44458	35025	38332.3	5310.61	207622	225107	213366	215365	8912.26
240 min	36906	37535	26418	33619.7	6244.75	167244	198294	193112	186217	16633.8
Dot intensities of the immune-recognition of NkV-envenomed rats' plasma by commercial PAV
Plasma collection times	Control Plasma dot intensity 1	Control Plasma dot intensity 2	Control Plasma dot intensity 3	Average	Std Dev	NkV-treated Plasma dot intensity 1	NkV-treated Plasma dot intensity 2	NkV-treated Plasma dot intensity 3	Average	Std Dev
60 min	20453	17772	27457	21894	5000.72	22022	19069	19047	20046	1711.3
120 min	25980	17655	27975	23870	5474	10037	9635	12229	10633.7	1396.14
240 min	22508	23713	18999	21740	2449.04	15747	41773	20689	26069.7	13822.2

## Sheet: RvV-treated plasma
	Dot intensities of the immune-recognition of RvV-envenomed rats' plasma by FPAb
	Plasma collection times	Control Plasma dot intensity 1	Control Plasma dot intensity 2	Control Plasma dot intensity 3	Average	Std Dev	RvV-treated Plasma dot intensity 1	RvV-treated Plasma dot intensity 2	RvV-treated Plasma dot intensity 3	Average	Std Dev
	60 min	40700	8577	40844	30040.3	18587.9	456362	438482	491731	462192	27098.9
	120 min	36514	42828	34025	37789	4537.89	417261	491489	452617	453789	37127.9
	240 min	38906	34535	26418	33286.3	6336.95	312425	317831	283610	304622	18396.6
	Dot intensities of the immune-recognition of RvV-envenomed rats' plasma by commercial PAV
	Plasma collection times	Control Plasma dot intensity 1	Control Plasma dot intensity 2	Control Plasma dot intensity 3	Average	Std Dev	RvV-treated Plasma dot intensity 1	RvV-treated Plasma dot intensity 2	RvV-treated Plasma dot intensity 3	Average	Std Dev
	60 min	20453	17772	27457	21894	5000.72	18309	10854	17083	15415.3	3997.51
	120 min	25980	17655	27975	23870	5474	13320	11926	19787	15011	4194.45
	240 min	22508	23713	18999	21740	2449.04	15559	10082	14271	13304	2863.69

## Sheet: EcV-treated plasma
		Dot intensities of the immune-recognition of EcV-envenomed rats' plasma by FPAb
		Plasma collection times	Control Plasma dot intensity 1	Control Plasma dot intensity 2	Control Plasma dot intensity 3	Average	Std Dev	EcV-treated Plasma dot intensity 1	EcV-treated Plasma dot intensity 2	EcV-treated Plasma dot intensity 3	Average	Std Dev
		60 min	40700	8557	40844	30033.7	18599.5	373950	441321	461498	425590	45845.1
		120 min	36514	43828	34025	38122.3	5095.56	441506	446663	378614	422261	37887.3
		240 min	36906	37535	26418	33619.7	6244.75	266918	272113	274133	271055	3722.11
		Dot intensities of the immune-recognition of EcV-envenomed rats' plasma by commercial PAV
		Plasma collection times	Control Plasma dot intensity 1	Control Plasma dot intensity 2	Control Plasma dot intensity 3	Average	Std Dev	EcV-treated Plasma dot intensity 1	EcV-treated Plasma dot intensity 2	EcV-treated Plasma dot intensity 3	Average	Std Dev
		60 min	20453	17772	27457	21894	5000.72	14618	7617	12029	11421.3	3539.84
		120 min	25980	17655	27975	23870	5474	8354	8443	11730	9509	1923.96
		240 min	22508	23713	18999	21740	2449.04	27542	25069	29912	27507.7	2421.68
