# Supplementary material for: Diagnosis of Indian Big Four and monocled Cobra snakebites in envenomed plasma using smartphone-based digital imaging colourimetry method
Source: PLoS Negl Trop Dis. 2025 Mar 14;19(3):e0012913. doi: 10.1371/journal.pntd.0012913 (PMC11936222; doi:10.1371/journal.pntd.0012913)
Supplement: S6 Data — (XLSX) [file pntd.0012913.s018.xlsx]

## Sheet: NnV
	Data for Fig 7
	NnV concentration (ng/µL)	IR 1	IR 2	IR 3	Average	Std Dev	IG 1	IG 2	IG 3	Average	Std Dev	IB 1	IB 2	IB 3	Average	Std Dev
	0.125	0.330993	0.34	0.34	0.336998	0.00520007	0.29127	0.31	0.30005	0.30044	0.00937101	0.149762	0.14	0.142	0.143921	0.00515682
	0.25	0.339948	0.35	0.34	0.343316	0.00578855	0.30103	0.31	0.30905	0.306693	0.00634275	0.156196	0.15	0.157	0.154399	0.00383061
	0.5	0.367977	0.38	0.37	0.372659	0.00643753	0.311014	0.32	0.3167	0.315905	0.00454537	0.169358	0.17	0.1734	0.170919	0.00217221
	1	0.377737	0.39	0.38	0.382579	0.00652576	0.321233	0.32	0.326	0.322411	0.00316865	0.176091	0.17	0.1796	0.17523	0.00485755
	2	0.39794	0.42	0.41	0.409313	0.011046	0.331699	0.34	0.341	0.337566	0.00510591	0.20412	0.19	0.2016	0.198573	0.00753087

## Sheet: KV
	KV concentration (ng/µL)	IR 1	IR 2	IR 3	Average	Std Dev	IG 1	IG 2	IG 3	Average	Std Dev	IB 1	IB 2	IB 3	Average	Std Dev
	0.125	0.144683	0.146	0.154	0.148228	0.00504224	0.0713559	0.065	0.0718	0.0693853	0.00380427	0.0851951	0.082	0.086	0.0843984	0.00211568
	0.25	0.20995	0.2	0.204	0.20465	0.00500649	0.138303	0.142	0.139	0.139768	0.00196453	0.115904	0.112	0.114	0.113968	0.00195222
	0.5	0.266268	0.261	0.264	0.263756	0.00264241	0.189455	0.188	0.182	0.186485	0.00395175	0.153228	0.15	0.153	0.152076	0.0018016
	1	0.338819	0.34	0.348	0.342273	0.00499491	0.279632	0.282	0.285	0.282211	0.00269026	0.202814	0.2	0.199	0.200605	0.00197763
	2	0.455932	0.46	0.458	0.457977	0.00203412	0.393575	0.391	0.396	0.393525	0.00250038	0.297135	0.295	0.297	0.296378	0.00119556

## Sheet: NkV
	NkV concentration (ng/µL)	IR 1	IR 2	IR 3	Average	Std Dev	IG 1	IG 2	IG 3	Average	Std Dev	IB 1	IB 2	IB 3	Average	Std Dev
	0.25	0.187087	0.182	0.183	0.200522	0.00269489	0.0818213	0.08	0.079	0.0802738	0.00143046	0.0815352	0.08	0.074	0.0785117	0.00398194
	0.5	0.20995	0.22	0.211	0.21365	0.00552442	0.138303	0.14	0.134	0.137434	0.00309284	0.115904	0.114	0.118	0.115968	0.00200077
	1	0.246672	0.24	0.246	0.244224	0.0036736	0.16956	0.172	0.164	0.16852	0.0041002	0.147696	0.145	0.149	0.147232	0.00203996
	2	0.346787	0.348	0.349	0.347929	0.00110796	0.263241	0.268	0.269	0.266747	0.00307693	0.194065	0.19	0.188	0.190688	0.00309033
	4	0.425969	0.42	0.427	0.424323	0.00377909	0.393575	0.41	0.408	0.403858	0.00896148	0.297135	0.3	0.294	0.297045	0.00300101

## Sheet: Rvv
	RvV concentration (ng/µL)	IR 1	IR 2	IR 3	Average	Std Dev	IG 1	IG 2	IG 3	Average	Std Dev	IB 1	IB 2	IB 3	Average	Std Dev
	0.125	0.110698	0.12	0.124	0.118233	0.00682467	0.0511525	0.056	0.062	0.0563842	0.00543393	0.0200171	0.025	0.023	0.0226724	0.00250755
	0.25	0.139662	0.1388	0.139	0.139154	0.000451159	0.0713559	0.068	0.065	0.0681186	0.00317961	0.0410016	0.038	0.032	0.0370005	0.00458328
	0.5	0.154902	0.16	0.163	0.159301	0.00409407	0.0818213	0.0836	0.074	0.0798071	0.00510714	0.0585512	0.055	0.054	0.0558504	0.00239183
	1	0.253106	0.256	0.257	0.255369	0.00202206	0.126403	0.13	0.124	0.126801	0.0030197	0.122245	0.13	0.128	0.126748	0.00402623
	2	0.346787	0.35	0.351	0.349262	0.00220097	0.271359	0.28	0.279	0.276786	0.00472654	0.200225	0.19	0.2014	0.197208	0.00627017

## Sheet: EcV
	EcV concentration (ng/µL)	IR 1	IR 2	IR 3	Average	Std Dev	IG 1	IG 2	IG 3	Average	Std Dev	IB 1	IB 2	IB 3	Average	Std Dev
	0.25	0.139662	0.142	0.136	0.139221	0.00302425	0.0818213	0.08	0.073	0.0782738	0.00465713	0.0585512	0.05	0.062	0.0568504	0.00617816
	0.5	0.192691	0.19	0.1855	0.189397	0.00363301	0.0871502	0.085	0.0819	0.0846834	0.00263937	0.0675994	0.06	0.0643	0.0639665	0.00381065
	1	0.227923	0.22	0.2167	0.221541	0.00576795	0.132312	0.14	0.1378	0.136704	0.00395926	0.10084	0.11	0.1006	0.103813	0.00535907
	2	0.246672	0.26	0.2516	0.252757	0.0067388	0.144377	0.148	0.1483	0.146892	0.00218359	0.121044	0.13	0.1342	0.128415	0.00671992
	4	0.308329	0.31	0.3041	0.307476	0.00304105	0.224783	0.23	0.224	0.226261	0.00326161	0.182	0.18	0.1798	0.1806	0.00121662
