# Supplementary material for: Diagnosis of Indian Big Four and monocled Cobra snakebites in envenomed plasma using smartphone-based digital imaging colourimetry method
Source: PLoS Negl Trop Dis. 2025 Mar 14;19(3):e0012913. doi: 10.1371/journal.pntd.0012913 (PMC11936222; doi:10.1371/journal.pntd.0012913)
Supplement: S7 Data — (XLSX) [file pntd.0012913.s019.xlsx]

## Sheet: Sheet1
Data for Fig 8F
Blue colour intensities (IB) of all the snake venom-treated rat plasmas
Venoms	IB (60 min plasma collection)	IB (60 min plasma collection)	IB (60 min plasma collection)	Average	Std Dev	IB (120 min plasma collection)	IB (120 min plasma collection)	IB (120 min plasma collection)	Average	Std Dev	IB (240 min plasma collection)	IB (240 min plasma collection)	IB (240 min plasma collection)	Average	Std Dev
NnV	0.1784	0.1809	0.1753	0.1782	0.00280535	0.1715	0.1837	0.1684	0.174533	0.00808847	0.1648	0.16	0.1587	0.161167	0.00321299
KV	0.1648	0.165	0.162	0.163933	0.0016773	0.1648	0.16	0.1587	0.161167	0.00321299	0.1326	0.1329	0.1336	0.133033	0.00051316
NkV	0.1853	0.1803	0.1924	0.186	0.0060803	0.1516	0.1555	0.1542	0.153767	0.00198578	0.1389	0.1326	0.1444	0.138633	0.00590452
RvV	0.2143	0.2109	0.215	0.2134	0.00219317	0.1996	0.1956	0.2078	0.201	0.00621932	0.1853	0.1887	0.1846	0.1862	0.00219317
EcV	0.2617	0.25	0.257	0.256233	0.00588756	0.2374	0.2348	0.2374	0.236533	0.00150111	0.1996	0.19	0.1967	0.195433	0.00492375
